# Supplementary material for: Aberrant methylation of PCDH10 and RASSF1A genes in blood samples for non-invasive diagnosis and prognostic assessment of gastric cancer
Source: PeerJ. 2016 Jun 9;4:e2112. doi: 10.7717/peerj.2112 (PMC4906662; doi:10.7717/peerj.2112)
Supplement: Data S1 — Data of participants. [file peerj-04-2112-s001.xls]

## Sheet: Sheet1
Gender	Age	Type of surgery	SiteDisease	Histotype	Histograding	Regional lymphnode	Stage of diseases	Comorbidity	Complication	Metastasis	Chemotherapy	Days	Month	event	PCDH10	RASSF1A	Gastritis
1	46	2	4	1	3	1	5	1	0	0	1	330	11	1	1	1	1
0	35	1	4	2	3	2	6	1	1	1	1	16	0.53	1	1	1	1
1	54	2	3	1	2	1	6	0	1	1	1	410	13.67	1	1	1	1
1	59	5	3	1	2	1	6	0	0	0	1	639	21.3	1	1	1	1
1	64	1	4	1	1	2	7	0	0	0	1	69	2.3	1	1	1	0
0	28	2	4	2	3	1	6	1	1	1	1	174	5.8	1	1	1	1
0	55	2	6	2	3	1	6	0	0	0	0	624	20.8	1	1	1	1
1	65	1	6	1	3	2	7	0	0	0	1	158	5.26667	1	1	1	0
0	46	2	5	2	3	1	3	0	0	0	1	3632	121.067	0	0	0	1
1	51	1	4	1	1	2	2	0	0	0	1	11	0.366667	0	1	0	0
0	51	6	3	1	3	1	6	1	0	0	1	249	8.3	1	1	1	0
0	62	2	4	1	3	1	6	0	0	1	1	99	3.3	1	1	1	0
1	66	1	4	1	3	2	6	1	1	1	0	171	5.7	1	1	1	0
1	61	2	4	1	3	1	5	0	0	0	1	518	17.2667	1	1	1	1
1	64	1	6	1	3	2	7	0	1	0	0	924	30.8	1	1	0	0
0	59	1	4	1	5	2	7	0	0	0	0	96	3.2	1	1	1	0
1	51	1	6	1	2	2	6	0	0	1	1	264	8.8	1	1	1	0
1	50	2	6	2	3	1	6	0	0	0	1	307	10.2333	1	1	1	1
0	39	2	6	1	3	2	6	0	0	1	1	96	3.2	1	1	1	1
1	70	1	4	1	5	2	7	1	0	0	0	3522	117.4	0	0	0	0
1	42	2	1	2	3	1	6	0	0	0	1	495	16.5	1	1	1	0
0	58	5	4	2	3	1	6	0	0	1	0	57	1.9	1	1	1	0
0	67	2	6	2	3	1	4	0	0	0	1	417	13.9	1	1	1	1
0	63	2	4	1	5	2	7	0	0	0	0	16	0.533333	1	1	1	0
0	29	1	6	2	3	1	6	0	0	1	0	220	7.33333	1	1	1	1
1	52	2	4	1	3	1	6	1	1	1	1	171	5.7	1	1	1	1
1	60	7	1	1	1	2	2	0	0	0	0	102	3.4	1	1	0	0
1	44	5	1	1	1	1	6	0	0	0	1	402	13.4	1	1	1	0
1	47	2	1	1	3	1	6	0	1	1	0	23	0.766667	1	1	1	1
1	64	1	6	2	5	2	7	0	0	0	0	58	1.93333	1	1	1	1
1	45	2	4	2	3	2	7	0	0	0	0	232	7.73333	1	1	1	1
0	45	1	6	1	5	2	7	0	0	0	1	368	12.2667	1	1	0	0
0	43	1	1	2	5	2	7	0	0	0	0	19	0.633333	1	1	1	1
0	70	2	4	1	5	2	7	0	0	0	0	120	4	1	1	1	0
0	67	2	4	3	5	1	4	0	0	0	1	106	3.53333	1	1	1	1
1	51	4	4	1	2	1	6	0	1	1	0	262	8.73333	1	1	1	0
1	58	7	1	4	1	1	4	0	1	0	0	205	6.83333	1	1	1	0
1	65	4	4	1	2	1	6	0	0	1	1	84	2.8	1	1	1	0
0	59	1	1	1	5	1	6	1	1	1	1	1004	33.4667	1	1	1	0
0	50	2	4	2	3	1	5	1	0	0	1	620	20.6667	1	1	1	1
0	57	2	3	2	3	1	4	0	1	0	1	180	6	1	1	1	0
0	67	1	4	3	5	2	7	1	1	0	0	194	6.46667	1	1	0	0
0	41	6	4	1	3	2	7	0	0	0	1	130	4.33333	1	1	0	1
1	45	2	6	1	3	1	6	1	0	1	1	251	8.36667	1	1	1	1
0	46	2	4	2	3	1	6	1	0	1	1	259	8.63333	1	1	1	1
0	31	5	1	1	3	1	6	1	0	1	1	58	1.93333	1	1	1	1
1	62	5	1	1	1	1	6	0	0	0	1	941	31.3667	1	1	1	1
0	41	2	6	1	1	1	6	1	0	0	0	89	2.96667	1	1	1	1
0	48	5	1	1	3	1	6	1	1	0	1	264	8.8	1	1	1	1
1	43	4	3	1	3	1	6	1	0	1	1	154	5.13333	1	1	1	0
1	50	4	4	1	3	1	6	0	0	1	1	430	14.3333	1	1	1	1
1	51	2	1	1	3	2	7	0	0	0	1	606	20.2	1	1	0	0
1	39	2	6	1	2	1	6	1	0	0	1	595	19.8333	1	1	1	0
1	67	2	4	1	3	1	5	0	0	0	1	162	5.4	1	1	1	0
1	57	5	2	1	5	2	7	1	1	0	1	3238	107.933	0	0	0	1
1	34	6	5	1	3	1	6	0	1	1	1	16	0.533333	0	1	1	0
0	67	5	4	3	1	1	6	0	0	1	1	931	31.0333	1	1	1	1
0	48	2	4	2	5	2	7	0	0	0	0	132	4.4	1	1	1	0
0	62	2	6	1	3	1	6	0	0	0	1	389	12.9667	1	1	1	1
0	35	2	6	1	5	2	7	0	0	0	0	3255	108.5	0	0	0	1
1	61	1	6	1	3	2	7	0	0	0	1	344	11.4667	1	1	0	1
1	64	2	6	1	3	2	4	0	0	0	1	3526	117.533	0	0	1	1
1	58	2	4	1	3	1	6	0	0	0	1	165	5.5	1	1	1	0
1	70	2	4	2	3	1	6	0	0	0	1	1194	39.8	1	1	1	0
1	46	2	1	2	3	1	5	0	0	0	1	128	4.26667	1	1	1	1
1	48	1	6	1	3	2	7	0	0	0	0	182	6.06667	1	1	1	0
1	58	2	6	1	5	1	6	0	0	0	1	149	4.96667	1	1	1	1
1	51	4	4	1	3	1	6	1	0	0	1	357	11.9	1	1	1	1
1	46	2	4	2	3	1	6	0	0	0	0	138	4.6	1	1	1	1
1	56	5	6	1	3	2	6	0	0	1	1	207	6.9	1	1	1	1
0	60	1	6	1	3	2	7	0	0	0	0	62	2.06667	1	1	1	1
0	37	4	3	2	3	2	3	0	0	0	1	3002	100.067	0	1	0	0
0	65	2	4	1	3	1	6	1	1	1	1	524	17.4667	1	1	1	1
1	70	2	6	1	5	1	6	0	0	1	0	166	5.53333	1	1	1	0
1	56	4	1	2	3	1	6	0	0	1	0	1937	64.5667	1	1	1	1
1	36	3	6	1	3	1	6	0	1	1	0	136	4.53333	1	1	1	1
1	58	2	1	1	3	1	4	0	0	0	1	957	31.9	1	1	1	0
1	46	1	4	3	5	2	7	0	0	0	1	3088	102.933	0	0	0	0
1	64	2	6	1	1	2	6	0	0	0	1	1336	44.5333	1	1	1	1
0	40	2	4	3	5	1	6	1	0	0	0	183	6.1	1	1	1	1
1	68	2	4	1	2	1	4	0	0	0	1	1111	37.0333	1	1	1	1
1	45	2	6	1	2	1	6	0	0	0	1	254	8.46667	1	1	1	0
1	61	5	1	1	1	1	6	0	0	0	1	144	4.8	1	1	1	0
1	51	1	1	1	2	2	7	1	0	0	1	385	12.8333	1	1	0	1
0	70	2	4	1	3	1	6	0	0	1	0	260	8.66667	1	1	1	1
1	58	5	4	1	5	1	5	0	1	0	1	2609	86.9667	0	1	1	0
0	37	3	4	1	3	1	3	1	0	0	1	235	7.83333	1	1	1	0
0	58	5	4	2	3	2	3	0	0	0	1	1173	39.1	1	1	0	1
0	57	2	6	1	3	2	7	1	0	0	0	202	6.73333	1	1	1	1
0	32	2	4	1	3	1	6	1	0	0	1	524	17.4667	1	1	1	1
0	35	1	4	1	2	2	7	0	1	0	1	170	5.66667	1	1	1	1
1	59	2	4	1	3	2	6	0	0	1	1	965	32.1667	1	1	1	0
0	70	2	4	2	3	1	6	0	1	1	1	940	31.3333	1	1	1	0
0	53	2	4	1	3	1	3	0	1	0	1	1254	41.8	1	1	1	1
0	38	2	6	1	3	2	4	0	0	0	1	1051	35.0333	1	1	1	0
1	70	2	4	1	2	1	4	1	0	0	0	2275	75.8333	0	1	1	1
1	46	2	1	1	5	2	2	1	0	0	1	444	14.8	1	1	0	0
1	36	6	4	1	3	1	6	1	0	1	0	36	1.2	1	1	1	1
0	61	5	4	2	5	1	6	1	1	1	1	346	11.5333	1	1	1	1
0	34	5	3	2	3	1	6	1	0	1	1	341	11.3667	1	1	1	1
1	47	5	6	1	5	1	6	1	0	1	0	37	1.23333	1	1	1	0
Sex		Type of surgery Code	Site of stomach Code	Histo tybe Code	Histology grading Code	Regional lympnode	Stage Code	Comorbidity	Complication	Mestastasis	Chemo Tera	first day-last day	first day-last day/ 30	1= Failure	PCDH10	RASSF1A
1= male		1= Gastric mucosa biopsy	1= Cardia	1= Adenocarcinoma,NOS	1= Well differentiated	1= Positive	1= 1A	1= Yes	1= Yes	1= Yes	1= Yes			0= Censured	0=unmethylation	0=unmethylation
0= female		2= Subtotal gastrectomy	2= Fundus	2= Signet ring cell carcinoma	2= Moderately differentiated	2= Negative	2= 1B	0= No	0= No	0= No	0= No				1=methylation	1=methylation
		3= Hemi gastrectomy	3= Body	3= diffuse type	3= Poorly differentiated		3= 2
		4= Near total gastrectomy	4= Antrum	4= Tubular adenocarcinoma	4= Undifferentiated		4= 3A
		5= Total gastrectomy	5= Pylorus		5= Grade can not be assessed		5= 3B
		6= gastrojejunectomy	6= Stomach, NOS				6= 4							censor = วันสุดท้ายที่เห็นผู้ป่วย, ตายด้วยสาเหตุอื่น, ออกจากโครงการ
		7= Esophagogastrectomy					7= Unknown stage
